# Supplementary material for: Automated Analysis of Proliferating Cells Spatial Organisation Predicts Prognosis in Lung Neuroendocrine Neoplasms
Source: Cancers (Basel). 2021 Sep 29;13(19):4875. doi: 10.3390/cancers13194875 (PMC8508355; doi:10.3390/cancers13194875)
Supplement: Supplementary file 1 [file cancers-13-04875-s001.zip]

Archive with 3 entries (3 files):
- Supplementary Methods S1.pdf
- Supplementary Table S1.pdf
- Supplementary Table S2.pdf
